# Supplementary material for: Validity and Reliability of the Spanish Version of the Children’s Self-Perceptions of Adequacy in and Predilection for Physical Activity (CSAPPA) Questionnaire for Primary School Children Aged 6 to 12 Years
Source: Children (Basel). 2026 Jul 8;13(7):906. doi: 10.3390/children13070906 (PMC13406152; doi:10.3390/children13070906)
Supplement: Supplementary file 1 [file children-13-00906-s001.zip]

Archive with 1 entries (1 files):
- children-4384347-supplementary.pdf
